# Supplementary material for: Spectrum of activity and mechanisms of azole–bisphosphonate synergy in pathogenic Candida
Source: Microbiol Spectr. 2024 May 2;12(6):e00121-24. doi: 10.1128/spectrum.00121-24 (PMC11237636; doi:10.1128/spectrum.00121-24)
Supplement: Supplemental tables — Tables S1-S4. [file spectrum.00121-24-s0002.xlsx]

## Sheet: Table S1
	Supplementary Table S1. MICs and MFCs of three azoles and three bisphosphonates to various strains of Candida.
				MIC (mg/L)								MFC (mg/L)
	Species	Strain		FLC	ITR	KET		RIS	ALN	ZOL		FLC	ITR	KET		RIS	ALN	ZOL		Source
	C. albicans	SC5314		1	0.25	0.125		256	128	64		8	2	2		>256	>256	64		Catriona Halliday, Westmead Hospital, NSW, Australia
		CA1		2	0.5	1		>256	>256	>256		8	>16	16		>256	>256	>256		Tahereh Shokohi, Mazandaran University of Medical Science, Sari, Iran
		CA2		0.5	0.25	0.25		256	256	128		2	4	8		>256	>256	128		Tahereh Shokohi, Mazandaran University of Medical Science, Sari, Iran
		CA3		0.5	0.125	0.125		>256	128	256		4	4	1		>256	>256	256		Tahereh Shokohi, Mazandaran University of Medical Science, Sari, Iran
		CA4		1	0.5	0.5		256	>256	128		4	2	2		>256	>256	128		Tahereh Shokohi, Mazandaran University of Medical Science, Sari, Iran
		CA5		0.25	0.125	0.125		>256	256	256		1	16	2		>256	>256	256		Tahereh Shokohi, Mazandaran University of Medical Science, Sari, Iran
		CA6		0.5	0.125	0.031		256	256	64		2	16	0.5		>256	>256	64		Tahereh Shokohi, Mazandaran University of Medical Science, Sari, Iran
		CA7		0.25	0.063	0.031		256	>256	128		1	1	0.5		>256	>256	128		Tahereh Shokohi, Mazandaran University of Medical Science, Sari, Iran
		CA8		0.5	0.125	0.063		>256	256	256		1	2	0.5		>256	>256	256		Tahereh Shokohi, Mazandaran University of Medical Science, Sari, Iran
		03-281-3391		1	0.25	0.5		256	256	128		4	8	8		>256	>256	128		Catriona Halliday, Westmead Hospital, NSW, Australia
		WM229		1	0.125	0.25		256	128	64		8	4	8		>256	>256	64		Catriona Halliday, Westmead Hospital, NSW, Australia
		GEOMEAN		0.64	0.18	0.16		329.39	256	145.19		2.92	4.83	2.27		>256	>256	145.19
	C. glabrata	CBS138		8	1	2		8	4	2		256	4	16		64	8	8		American Type Culture Collection
		M494893		256	>16	16		8	8	4		>256	>16	>16		64	64	16		Kerry Weeks, Royal North Shore Hospital, NSW, Australia
		M464259		32	4	8		16	16	2		128	>16	>16		256	128	16		Kerry Weeks, Royal North Shore Hospital, NSW, Australia
		M460566		32	8	4		16	4	2		256	>16	>16		256	128	8		Kerry Weeks, Royal North Shore Hospital, NSW, Australia
		M457211		32	8	8		4	2	1		256	>16	>16		64	16	4		Kerry Weeks, Royal North Shore Hospital, NSW, Australia
		M457125		64	16	>16		2	2	1		128	>16	>16		16	16	4		Kerry Weeks, Royal North Shore Hospital, NSW, Australia
		M454948		4	0.5	0.25		8	16	8		16	8	4		64	32	32		Kerry Weeks, Royal North Shore Hospital, NSW, Australia
		M449656		16	1	0.25		16	8	4		128	8	4		64	32	16		Kerry Weeks, Royal North Shore Hospital, NSW, Australia
		04-005-3343		32	2	2		4	4	4		128	16	16		64	32	16		Catriona Halliday, Westmead Hospital, NSW, Australia
		04-040-3270		16	4	8		64	16	8		64	>16	>16		>256	128	32		Catriona Halliday, Westmead Hospital, NSW, Australia
		03-254-0331		128	16	8		2	1	1		>256	>16	>16		32	8	4		Catriona Halliday, Westmead Hospital, NSW, Australia
		GEOMEAN		30.05	4.26	3.76		8	5.15	2.57		154.64	19.33	19.33		82.35	34.08	10.96
	C. parapsilosis	ATCC22018		2	0.125	0.016		>256	>256	128		32	2	0.5		>256	>256	>256		American Type Culture Collection
		M6865		1	0.125	0.031		128	128	32		8	2	0.5		>256	128	256		Kerry Weeks, Royal North Shore Hospital, NSW, Australia
		M7486		1	0.125	0.25		>256	>256	128		4	2	4		>256	>256	>256		Kerry Weeks, Royal North Shore Hospital, NSW, Australia
		WM239		0.5	0.125	0.063		256	256	64		1	2	1		>256	256	>256		Catriona Halliday, Westmead Hospital, NSW, Australia
		AMMRL 1875		0.25	0.063	0.5		>256	256	64		2	0.5	16		>256	256	256		Kerry Weeks, Royal North Shore Hospital, NSW, Australia
		AMMRL 7655		0.25	0.031	0.125		>256	>256	32		1	0.25	4		>256	>256	128		Kerry Weeks, Royal North Shore Hospital, NSW, Australia
		GEOMEAN		0.63	0.09	0.09		362.04	322.54	64		3.56	1.12	2		>256	322.54	322.54
	C. krusei	ATCC6258		32	1	0.25		>256	>256	256		>256	4	4		>256	>256	>256		American Type Culture Collection
		M94513		64	2	0.25		>256	>256	256		>256	16	4		>256	>256	>256		Kerry Weeks, Royal North Shore Hospital, NSW, Australia
		M96926.1		32	2	0.5		>256	>256	>256		>256	16	16		>256	>256	>256		Kerry Weeks, Royal North Shore Hospital, NSW, Australia
		M7603		64	2	0.5		>256	>256	256		>256	16	16		>256	>256	>256		Kerry Weeks, Royal North Shore Hospital, NSW, Australia
		AMMRL 1878		64	2	0.25		>256	>256	256		>256	16	8		>256	>256	>256		Kerry Weeks, Royal North Shore Hospital, NSW, Australia
		GEOMEAN		48.5	1.74	0.33		>256	>256	294.07		>256	12.13	8		>256	>256	>256
	C. tropicalis	M230640		32	4	8		>256	>256	128		256	16	>16		>256	>256	256		Kerry Weeks, Royal North Shore Hospital, NSW, Australia
		M230740		128	>16	16		>256	>256	128		>256	>16	>16		>256	>256	256		Kerry Weeks, Royal North Shore Hospital, NSW, Australia
		M220708		128	16	16		>256	>256	256		>256	>16	>16		>256	>256	>256		Kerry Weeks, Royal North Shore Hospital, NSW, Australia
		M3031		1	0.25	0.031		>256	256	128		32	2	1		>256	>256	>256		Kerry Weeks, Royal North Shore Hospital, NSW, Australia
		M4754		32	8	4		256	256	64		128	>16	16		>256	>256	128		Kerry Weeks, Royal North Shore Hospital, NSW, Australia
		M481		64	16	16		256	>256	128		>256	>16	>16		256	>256	256		Kerry Weeks, Royal North Shore Hospital, NSW, Australia
		WM30		64	4	4		>256	>256	128		>256	16	>16		>256	>256	>256		Catriona Halliday, Westmead Hospital, NSW, Australia
		GEOMEAN		35.33	5.94	4		420.01	420.01	128		256	17.67	17.67		463.73	>256	312.07
	C. dubliniensis	M230642		0.125	0.031	0.016		64	32	4		1	0.5	0.5		256	128	16		Kerry Weeks, Royal North Shore Hospital, NSW, Australia
		CD9		0.25	0.125	0.016		256	128	32		2	1	0.5		>256	>256	128		Catriona Halliday, Westmead Hospital, NSW, Australia
		CD8		0.25	0.031	0.031		128	128	16		2	0.25	2		>256	>256	128		Catriona Halliday, Westmead Hospital, NSW, Australia
		CD7		1	0.5	0.125		256	128	8		16	8	8		>256	>256	64		Catriona Halliday, Westmead Hospital, NSW, Australia
		04-058-3372		1	1	0.125		128	256	4		16	8	4		>256	>256	32		Catriona Halliday, Westmead Hospital, NSW, Australia
		03-058-3327		0.5	0.25	0.031		64	256	16		2	1	0.25		256	>256	64		Catriona Halliday, Westmead Hospital, NSW, Australia
		GEOMEAN		0.4	0.16	0.04		128	128	10.08		3.56	1.41	1.26		406.37	406.37	57.02

## Sheet: Table S2
				MICc (mg/L), MIC Fold Decrease (Δ), FICI
				FLC:RIS						FLC:ALN						FLC:ZOL						ITR:RIS						ITR:ALN						ITR:ZOL						KET:RIS						KET:ALN
				FLC		RIS				FLC		ALN				FLC		ZOL				ITR		RIS				ITR		ALN				ITR		ZOL				KET		RIS				KET		ALN
	Species	Strain		MICc	Δ	MICc	Δ	FICI		MICc	Δ	MICc	Δ	FICI		MICc	Δ	MICc	Δ	FICI		MICc	Δ	MICc	Δ	FICI		MICc	Δ	MICc	Δ	FICI		MICc	Δ	MICc	Δ	FICI		MICc	Δ	MICc	Δ	FICI		MICc	Δ	MICc	Δ
	C. albicans	SC5314		0.5	2	64	4	0.83		0.25	4	32	4	0.5		0.25	4	16	4	0.5		0.125	2	128	2	1		0.125	2	16	8	0.54		0.063	4	16	4	0.42		0.016	2	64	4	0.75		0.008	4	32	4
		CA1		1	2	128	4	0.92		1	2	128	4	0.75		0.5	4	128	4	0.42		0.25	2	256	2	0.83		0.125	4	128	4	0.5		0.063	8	64	8	0.29		0.5	2	256	2	1		0.25	4	64	8
		CA2		0.25	2	64	4	0.75		0.25	2	128	2	1		0.125	4	64	2	0.67		0.125	2	64	4	0.75		0.125	2	64	4	0.6		0.063	4	32	4	0.58		0.063	4	128	2	0.67		0.063	4	64	4
		CA3		0.25	2	64	8	0.67		0.25	2	64	2	1		0.125	4	32	8	0.5		0.063	2	128	4	0.71		0.063	2	32	4	0.63		0.031	4	64	4	0.54		0.063	2	128	4	0.71		0.063	2	64	2
		CA4		0.5	2	128	2	1		0.5	2	128	4	0.75		0.25	4	16	8	0.35		0.25	2	64	4	0.75		0.125	4	128	4	0.54		0.063	8	32	4	0.46		0.25	2	64	4	0.88		0.25	2	16	32
		CA5		0.125	2	128	4	0.75		0.125	2	128	2	1		0.125	2	32	8	0.63		0.063	2	256	2	1		0.063	2	128	2	0.83		0.031	4	32	8	0.5		0.063	2	256	2	1		0.063	2	32	8
		CA6		0.125	4	64	4	0.5		0.25	2	64	4	0.75		0.063	8	32	2	0.63		0.063	2	64	4	0.75		0.063	2	64	4	0.75		0.031	4	16	4	0.58		0.016	2	128	2	0.92		0.016	2	32	8
		CA7		0.125	2	128	2	1		0.125	2	64	8	0.63		0.125	2	64	2	1		0.031	2	64	4	0.75		0.031	2	64	8	0.67		0.016	4	8	16	0.42		0.016	2	128	2	1		0.016	2	128	4
		CA8		0.25	2	256	2	1		0.125	4	128	2	0.67		0.125	4	64	4	0.5		0.031	4	128	4	0.5		0.031	4	32	8	0.5		0.031	4	32	8	0.43		0.031	2	128	4	0.75		0.031	2	32	8
		M23		0.25	4	64	4	0.5		0.25	4	64	4	0.5		0.25	4	64	2	0.75		0.125	2	64	4	0.75		0.125	2	64	4	0.75		0.063	4	16	8	0.42		0.125	4	64	4	0.5		0.125	4	128	2
		WM229		0.5	2	128	2	1		0.25	4	64	2	0.67		0.125	8	32	2	0.67		0.031	4	64	4	0.5		0.031	4	32	4	0.5		0.031	4	8	8	0.38		0.125	2	128	2	0.92		0.063	4	64	2
	C. glabrata	CBS138		2	4	2	4	0.46		1	8	1	4	0.44		0.5	16	0.25	8	0.17		0.5	2	1	8	0.52		0.25	4	0.5	8	0.38		0.25	4	0.5	4	0.5		0.063	4	2	4	0.5		0.125	2	0.25	16
		M494893		64	4	2	4	0.42		16	16	2	4	0.31		8	32	0.5	8	0.09		16	4	2	4	0.5		4	16	1	8	0.19		2	32	0.5	8	0.16		2	8	2	4	0.38		2	8	1	8
		M464259		8	4	2	8	0.5		4	8	2	8	0.29		0.5	64	0.5	4	0.35		2	2	2	8	0.63		1	4	2	8	0.5		1	4	0.25	8	0.46		1	8	0.5	32	0.16		2	4	2	8
		M460566		8	4	4	4	0.38		2	16	0.5	8	0.25		1	32	0.5	4	0.28		2	4	4	4	0.5		2	4	1	4	0.46		2	4	0.5	4	0.42		1	4	2	8	0.35		0.5	8	0.5	8
		M457211		8	4	2	2	0.75		4	8	0.5	4	0.44		1	32	0.25	4	0.38		2	4	1	4	0.46		1	8	0.5	4	0.38		1	8	0.25	4	0.35		2	4	1	4	0.46		1	8	0.5	4
		M457125		8	8	0.5	4	0.46		2	32	0.5	4	0.28		2	32	0.25	4	0.25		4	4	0.5	4	0.67		4	4	0.5	4	0.5		2	8	0.25	4	0.33		2	16	0.25	8	0.15		2	16	0.25	8
		M454948		1	4	2	4	0.5		1	4	1	16	0.31		1	4	0.5	16	0.26		0.25	2	2	4	0.75		0.25	2	0.25	64	0.52		0.25	2	0.125	64	0.44		0.125	2	1	8	0.59		0.063	4	1	16
		M449656		4	4	2	8	0.42		2	8	1	8	0.25		1	16	1	4	0.31		0.25	4	4	4	0.58		0.25	4	1	8	0.46		0.125	8	0.125	32	0.28		0.063	4	2	8	0.42		0.063	4	1	8
		04-005-3343		8	4	1	4	0.54		4	8	1	4	0.3		1	32	1	4	0.24		1	2	1	4	0.83		0.5	4	1	4	0.44		0.5	4	0.125	32	0.25		1	2	2	2	0.79		0.5	4	1	4
		04-040-3270		4	4	8	8	0.44		2	8	4	4	0.35		1	16	2	4	0.25		1	4	8	8	0.38		1	4	1	16	0.26		1	4	0.125	64	0.27		2	4	8	8	0.46		2	4	1	16
		03-254-0331		32	4	0.5	4	0.58		16	8	0.25	4	0.44		8	16	0.25	4	0.31		2	8	0.25	8	0.33		2	8	0.25	4	0.6		1	16	0.25	4	0.4		1	8	0.5	4	0.35		1	8	0.25	4
	C. parapsilosis	ATCC22018		1	2	32	16	0.58		0.5	4	64	8	0.5		0.25	8	32	4	0.38		0.063	2	128	4	0.71		0.063	2	128	4	0.75		0.016	8	32	4	0.5		0.016	1	64	8	1		0.004	4	64	8
		M6865		0.25	4	16	8	0.5		0.25	4	16	8	0.38		0.063	16	8	4	0.31		0.063	2	64	2	0.84		0.031	4	32	4	0.5		0.008	16	8	4	0.42		0.016	2	32	4	0.71		0.008	4	32	4
		M7486		0.5	2	64	8	0.63		0.25	4	64	8	0.42		0.25	4	16	8	0.35		0.063	2	64	8	0.63		0.031	4	64	8	0.38		0.031	4	32	4	0.46		0.063	4	64	8	0.38		0.031	8	32	16
		WM239		0.125	4	64	4	0.5		0.125	4	64	4	0.5		0.125	4	8	8	0.31		0.063	2	64	4	0.75		0.063	2	32	8	0.63		0.031	4	8	8	0.5		0.031	2	32	8	0.67		0.031	2	32	8
		AMMRL 1875		0.125	2	128	4	0.75		0.031	8	128	2	0.52		0.063	4	4	16	0.4		0.016	4	128	4	0.5		0.016	4	32	8	0.42		0.016	4	8	8	0.58		0.063	8	64	8	0.25		0.125	4	64	4
		AMMRL 7655		0.063	4	128	4	0.5		0.063	4	128	4	0.46		0.063	4	4	8	0.33		0.016	2	64	8	0.63		0.016	2	32	16	0.56		0.008	4	4	8	0.46		0.016	8	128	4	0.42		0.031	4	128	4
	C. krusei	ATCC6258		8	4	64	8	0.42		16	2	128	4	0.75		8	4	128	4	0.67		0.5	2	64	8	0.67		0.25	4	128	4	0.58		0.25	4	128	4	0.5		0.125	2	128	4	0.83		0.125	2	32	16
		M94513		16	4	128	4	0.67		16	4	64	8	0.35		16	4	32	8	0.38		1	2	128	4	0.63		0.5	4	64	8	0.44		0.5	4	32	8	0.38		0.125	2	64	8	0.63		0.125	2	32	16
		M96926.1		16	2	64	8	0.6		8	4	64	8	0.5		16	2	32	16	0.47		0.5	4	128	4	0.5		0.5	4	128	4	0.46		0.5	4	64	8	0.42		0.25	2	128	4	0.75		0.25	2	64	8
		M7603		32	2	32	16	0.56		32	2	64	8	0.52		16	4	32	8	0.42		1	2	128	4	0.75		0.5	4	128	4	0.54		0.5	4	64	4	0.58		0.125	4	64	8	0.38		0.125	4	32	16
		AMMRL 1878		32	2	64	8	0.79		16	4	64	8	0.38		16	4	64	4	0.5		1	2	32	16	0.56		0.5	4	32	16	0.31		0.5	4	32	8	0.46		0.125	2	64	8	0.6		0.063	4	64	8
	C. tropicalis	M230640		16	2	32	16	0.55		8	4	64	8	0.38		2	16	32	4	0.31		1	4	64	8	0.42		1	4	64	8	0.38		0.25	16	32	4	0.31		2	4	128	4	0.46		2	4	64	8
		M230740		32	4	64	8	0.42		32	4	64	8	0.38		8	16	32	4	0.31		8	4	128	4	0.5		4	8	64	8	0.25		2	16	32	4	0.26		4	4	128	4	0.58		4	4	64	8
		M220708		64	2	128	4	0.63		32	4	64	8	0.5		8	16	64	4	0.33		8	2	64	8	0.63		4	4	32	16	0.31		4	4	32	8	0.43		4	4	256	2	0.63		4	4	64	8
		M3031		0.5	2	128	4	0.75		0.125	8	128	2	0.54		0.25	4	16	8	0.44		0.125	2	32	16	0.56		0.125	2	16	16	0.56		0.063	4	8	16	0.42		0.016	2	128	4	0.75		0.016	2	32	8
		M4754		16	2	32	8	0.54		8	4	32	8	0.42		4	8	8	8	0.25		2	4	64	4	0.46		1	8	16	16	0.21		0.5	16	8	8	0.19		1	4	64	4	0.54		1	4	32	8
		M481		16	4	32	8	0.5		16	4	64	8	0.5		8	8	16	8	0.33		4	4	64	4	0.58		4	4	32	16	0.31		2	8	16	8	0.23		8	2	32	8	0.52		4	4	32	16
		WM30		16	4	128	4	0.58		32	2	64	8	0.52		8	8	32	4	0.33		1	4	128	4	0.44		2	2	8	64	0.52		1	4	8	16	0.31		1	4	64	8	0.38		2	2	16	32
	C. dubliniensis	M230642		0.063	2	16	4	0.63		0.031	4	4	8	0.46		0.031	4	1	4	0.42		0.016	2	8	8	0.63		0.016	2	2	16	0.56		0.008	4	1	4	0.5		0.008	2	8	8	0.6		0.008	2	2	16
		CD9		0.016	16	16	16	0.21		0.063	4	32	4	0.44		0.031	8	1	32	0.16		0.016	8	8	32	0.17		0.031	4	4	32	0.29		0.031	4	1	32	0.28		0.004	4	16	16	0.31		0.004	4	8	16
		CD8		0.125	2	8	16	0.58		0.063	4	16	8	0.38		0.063	4	1	16	0.3		0.008	4	32	4	0.46		0.008	4	32	4	0.5		0.008	4	0.5	32	0.38		0.008	4	32	4	0.58		0.008	4	16	8
		CD7		0.25	4	64	4	0.54		0.25	4	16	8	0.5		0.125	8	1	8	0.25		0.25	2	32	8	0.6		0.125	4	16	8	0.44		0.031	16	2	4	0.31		0.031	4	32	8	0.38		0.031	4	16	8
		04-058-3372		0.5	2	16	8	0.67		0.25	4	32	8	0.5		0.125	8	1	4	0.44		0.25	4	32	4	0.54		0.25	4	64	4	0.5		0.063	16	1	4	0.31		0.031	4	32	4	0.54		0.031	4	64	4
		03-058-3327		0.125	4	8	8	0.5		0.125	4	32	8	0.46		0.125	4	1	16	0.31		0.125	2	32	2	0.92		0.125	2	32	8	0.63		0.063	4	1	16	0.29		0.008	4	32	2	0.67		0.008	4	32	8
[truncated: 6 more columns]

## Sheet: Table S3
	Supplementary Table S3. Fractional fungicidal concentration indices for six species of Candida
				FFCIs
				FLC				ITR				KET
	Species	Strain		RIS	ALN	ZOL		RIS	ALN	ZOL		RIS	ALN	ZOL
	C. albicans	SC5314		0.75	0.75	0.5		1.5	1.5	1		1	0.75	1
	C. glabrata	CBS138		0.25	0.25	0.13		0.5	0.5	0.25		0.25	0.25	0.25
	C. parapsilosis	ATCC22018		0.75	0.75	0.25		1	1.5	0.5		1	1	0.75
	C. krusei	ATCC6258		1	1	0.75		1.25	1.25	1.5		0.75	0.63	0.5
	C. tropicalis	M230640		0.63	0.63	0.5		1	1.25	0.63		0.63	0.5	0.38
	C. dubliniensis	M230642		0.75	0.5	0.5		1.25	0.75	0.75		0.75	0.5	0.5

## Sheet: Table S4
	Supplementary Table S4. Hydrogen peroxide MIC100s for various Candida isolates.
	Species	Strain		H2O2 MIC100 (mM)
	C. albicans	SC5314		5.5
	C. glabrata	CBS138		22
		M494893		11
	C. krusei	ATCC6258		1.38
